# Supplementary material for: Calaxin stabilizes the docking of outer arm dyneins onto ciliary doublet microtubule in vertebrates
Source: eLife. 2023 Apr 14;12:e84860. doi: 10.7554/eLife.84860 (PMC10139691; doi:10.7554/eLife.84860)
Supplement: Figure 1—source data 3. — Heart looping of embryos. [file elife-84860-fig1-data3.zip]

Archive with 2 entries (1 files):
- Figure 1-source data 3/
- Figure 1-source data 3/Figure 1-source data 3.xlsx
