# Supplementary material for: Calaxin stabilizes the docking of outer arm dyneins onto ciliary doublet microtubule in vertebrates
Source: eLife. 2023 Apr 14;12:e84860. doi: 10.7554/eLife.84860 (PMC10139691; doi:10.7554/eLife.84860)
Supplement: Figure 2—source data 1. — Ratios of motile spermatozoa in CASA. [file elife-84860-fig2-data1.zip › Figure 2-source data 1/Figure 2-source data 1.xlsx]

## Sheet: Sheet1
CASA_motile sperm
	WT	calaxin-/-	armc4-/-
number of replicates	16	16	16
raw data [%]	57.1429	27.9412	31.3726
	65.2174	27.6923	30
	66.6667	38.1579	23.0769
	65	32.8767	27.7778
	50.9804	25	34.8837
	53.8462	32.3529	34.2105
	63.8889	40.625	32.8947
	75	40.625	35.8974
	46.5116	32.3529	35.1351
	36.8421	24.2424	30.9859
	83.0189	22.5806	21.8182
	77.551	20	24.5614
	79.6296	34.6154	21.3115
	83.3333	28.2609	25.7576
	71.4286	15.625	32.3529
	72.5275	16.129	33.3333
Tukey-Kramer test	data1	data2	p-value
	WT	calaxin-/-	3.32179e-13	**
	WT	armc4-/-	4.48419e-13	**
	calaxin-/-	armc4-/-	0.950517	NS
