# Supplementary material for: Calaxin stabilizes the docking of outer arm dyneins onto ciliary doublet microtubule in vertebrates
Source: eLife. 2023 Apr 14;12:e84860. doi: 10.7554/eLife.84860 (PMC10139691; doi:10.7554/eLife.84860)
Supplement: Figure 4—source data 1. [file elife-84860-fig4-data1.zip]

Archive with 2 entries (1 files):
- Figure 4-source data 1/
- Figure 4-source data 1/Figure 4-source data 1_SDS-PAGE.jpg
