# Supplementary material for: Calaxin stabilizes the docking of outer arm dyneins onto ciliary doublet microtubule in vertebrates
Source: eLife. 2023 Apr 14;12:e84860. doi: 10.7554/eLife.84860 (PMC10139691; doi:10.7554/eLife.84860)
Supplement: Figure 5—source data 1. — Chemiluminescence and epi-illumination images of the blot membrane. [file elife-84860-fig5-data1.zip]

Archive with 3 entries (2 files):
- Figure 5-source data 1/
- Figure 5-source data 1/Figure 5-source data 1_chemiluminescence.tif
- Figure 5-source data 1/Figure 5-source data 1_epi-illumination.tif.tif
