# Supplementary material for: Calaxin stabilizes the docking of outer arm dyneins onto ciliary doublet microtubule in vertebrates
Source: eLife. 2023 Apr 14;12:e84860. doi: 10.7554/eLife.84860 (PMC10139691; doi:10.7554/eLife.84860)
Supplement: Figure 5—source data 3. — (A) Original epi-illumination image. (B) Contrast adjusted image of A. (C) Original chemiluminescence image. (D) Contrast adjusted image of C, with annotations for each lane. (E) Annotations for lanes in D. [file elife-84860-fig5-data3.zip]

Archive with 2 entries (1 files):
- Figure 5-source data 3/
- Figure 5-source data 3/Figure 5-source data 3.jpg
