# Supplementary material for: Calaxin stabilizes the docking of outer arm dyneins onto ciliary doublet microtubule in vertebrates
Source: eLife. 2023 Apr 14;12:e84860. doi: 10.7554/eLife.84860 (PMC10139691; doi:10.7554/eLife.84860)
Supplement: Figure 5—figure supplement 2—source data 3. — Chemiluminescence and epi-illumination images of the blot membrane. [file elife-84860-fig5-figsupp2-data3.zip]

Archive with 3 entries (2 files):
- Figure 5-figure supplement 2-source data 3/
- Figure 5-figure supplement 2-source data 3/Figure 5-figure supplement 2-source data 3_chemiluminescence.tif
- Figure 5-figure supplement 2-source data 3/Figure 5-figure supplement 2-source data 3_epi-illumination.tif
