# Supplementary material for: Calaxin stabilizes the docking of outer arm dyneins onto ciliary doublet microtubule in vertebrates
Source: eLife. 2023 Apr 14;12:e84860. doi: 10.7554/eLife.84860 (PMC10139691; doi:10.7554/eLife.84860)
Supplement: Figure 5—figure supplement 2—source data 4. — (A, C, E) Epi-illumination images (contrast adjusted). (B, D, F) Chemiluminescence images (contrast adjusted), with annotations for each lane. (G) Annotations for lanes in B, D, and F. [file elife-84860-fig5-figsupp2-data4.zip]

Archive with 2 entries (1 files):
- Figure 5-figure supplement 2-source data 4/
- Figure 5-figure supplement 2-source data 4/Figure 5-figure supplement 2-source data 4.jpg
